# Supplementary material for: Economic impact of industry-sponsored clinical trials in inflammatory bowel diseases: Results from the national institute of gastroenterology “Saverio de Bellis”
Source: Front Pharmacol. 2022 Nov 22;13:1027760. doi: 10.3389/fphar.2022.1027760 (PMC9723131; doi:10.3389/fphar.2022.1027760)
Supplement: Supplementary file 1 [file Table1.XLSX]

## Sheet: Costs for health services
Study	ID	DISEASE CODE	PAC CODE	PAC COST	YEAR	NHS Reimbursement
Pfizer B7981005	13561002	5560	51.00.01	900	2019-2020	900
Pfizer B7981005	13561002	5560	53.00.01	500	2019-2020	500
Pfizer B7981005	13561002	5560	53.00.01	500	2019-2020	500
Pfizer B7981005	13561002	5560	53.00.01	500	2019-2020	500
Pfizer B7981005	13561002	5560	53.00.01	500	2019-2020	500
Pfizer B7981005	13561002	5560	53.00.01	500	2019-2020	500
Pfizer B7981005	13561002	5560	53.00.01	500	2019-2020	500
Pfizer B7981005	13561003	5560	51.00.01	900	2019-2020	900
Pfizer B7981005	13561003	5560	53.00.01	500	2019-2020	500
Pfizer B7981005	13561003	5560	53.00.01	500	2019-2020	500
Pfizer B7981005	13561003	5560	53.00.01	500	2019-2020	500
Pfizer B7981005	13561003	5560	53.00.01	500	2019-2020	500
Pfizer B7981005	13561003	5560	53.00.01	500	2019-2020	500
Pfizer B7981005	13561003	5560	53.00.01	500	2019-2020	500
Pfizer B7981005	13561004	5560	51.00.01	900	2019-2020	900
Pfizer B7981005	13561004	5560	53.00.01	500	2019-2020	500
Pfizer B7981005	13561004	5560	53.00.01	500	2019-2020	500
Pfizer B7981005	13561004	5560	53.00.01	500	2019-2020	500
Pfizer B7981005	13561004	5560	53.00.01	500	2019-2020	500
Pfizer B7981005	13561004	5560	53.00.01	500	2019-2020	500
Pfizer B7981005	13561004	5560	53.00.01	500	2019-2020	500
Pfizer B7981005	13561005	5560	51.00.01	900	2019-2020	900
Pfizer B7981005	13561005	5560	53.00.01	900	2019-2020	900
Pfizer B7981005	13561005	5560	53.00.01	900	2019-2020	900
Pfizer B7981005	13561005	5560	53.00.01	900	2019-2020	900
Pfizer B7981005	13561005	5560	53.00.01	900	2019-2020	900
Pfizer B7981005	13561005	5560	53.00.01	900	2019-2020	900
Pfizer B7981005	13561005	5560	53.00.01	900	2019-2020	900
Pfizer B7981005	13561006	5560	51.00.01	900	2019-2020	900
Pfizer B7981005	13561006	5560	53.00.01	500	2019-2020	500
Pfizer B7981005	13561006	5560	53.00.01	500	2019-2020	500
Pfizer B7981005	13561006	5560	53.00.01	500	2019-2020	500
Pfizer B7981005	13561006	5560	53.00.01	500	2019-2020	500
Pfizer B7981005	13561006	5560	53.00.01	500	2019-2020	500
Pfizer B7981005	13561006	5560	53.00.01	500	2019-2020	500
Pfizer B7981005	13561006	5560	51.00.01	900	2019-2020	900
Pfizer B7981005	13561006	5560	53.00.01	500	2019-2020	500
Pfizer B7981005	13561006	5560	53.00.01	500	2019-2020	500
Pfizer B7981005	13561006	5560	53.00.01	500	2019-2020	500
Pfizer B7981005	13561006	5560	53.00.01	500	2019-2020	500
Pfizer B7981005	13561006	5560	53.00.01	500	2019-2020	500
Pfizer B7981005	13561006	5560	53.00.01	500	2019-2020	500
Pfizer B7981007	14900303	5560	51.00.01	900	2019-2020	900
Pfizer B7981007	14900303	5560	53.00.01	500	2019-2020	500
Pfizer B7981007	14900303	5560	53.00.01	500	2019-2020	500
Pfizer B7981007	14900303	5560	53.00.01	500	2019-2020	500
Pfizer B7981007	14900303	5560	53.00.01	500	2019-2020	500
Pfizer B7981007	14900303	5560	53.00.01	500	2019-2020	500
Pfizer B7981007	14900303	5560	53.00.01	500	2019-2020	500
Pfizer B7981007	14900303	5560	53.00.01	500	2019-2020	500
Pfizer B7981007	14900303	5560	53.00.01	500	2019-2020	500
Pfizer B7981007	14900303	5560	53.00.01	500	2019-2020	500
Pfizer B7981007	12201003	5560	51.00.01	900	2019-2020	900
Pfizer B7981007	12201003	5560	53.00.01	500	2019-2020	500
Pfizer B7981007	12201003	5560	53.00.01	500	2019-2020	500
Pfizer B7981007	12201003	5560	53.00.01	500	2019-2020	500
Pfizer B7981007	12201003	5560	53.00.01	500	2019-2020	500
Pfizer B7981007	12201003	5560	53.00.01	500	2019-2020	500
Pfizer B7981007	12201003	5560	53.00.01	500	2019-2020	500
Pfizer B7981007	12201003	5560	53.00.01	500	2019-2020	500
Pfizer B7981007	12201003	5560	53.00.01	500	2019-2020	500
Pfizer B7981007	12201003	5560	53.00.01	500	2019-2020	500
Pfizer B7541007	10611001	5560	51.00.01	900	2019-2020	900
Pfizer B7541007	10611001	5560	53.00.01	500	2019-2020	500
Pfizer B7541007	10611001	5560	53.00.01	500	2019-2020	500
Pfizer B7541007	10611001	5560	53.00.01	500	2019-2020	500
Pfizer B7541007	10611001	5560	53.00.01	500	2019-2020	500
Pfizer B7541007	10611001	5560	53.00.01	500	2019-2020	500
Pfizer B7541007	10611001	5560	53.00.01	500	2019-2020	500
Pfizer B7541007	10611001	5560	53.00.01	500	2019-2020	500
Pfizer B7541007	10611001	5560	53.00.01	500	2019-2020	500
Pfizer B7541007	10611001	5560	53.00.01	500	2019-2020	500
Pfizer B7541007	10611002	5560	51.00.01	900	2019-2020	900
Pfizer B7541007	10611002	5560	53.00.01	500	2019-2020	500
Pfizer B7541007	10611002	5560	53.00.01	500	2019-2020	500
Pfizer B7541007	10611002	5560	53.00.01	500	2019-2020	500
Pfizer B7541007	10611002	5560	53.00.01	500	2019-2020	500
Pfizer B7541007	10611002	5560	53.00.01	500	2019-2020	500
Pfizer B7541007	10611002	5560	53.00.01	500	2019-2020	500
Pfizer B7541007	10611002	5560	53.00.01	500	2019-2020	500
Pfizer B7541007	10611002	5560	53.00.01	500	2019-2020	500
Pfizer B7541007	10611002	5560	53.00.01	500	2019-2020	500
Pfizer B7541007	10611003	5560	51.00.01	900	2019-2020	900
Pfizer B7541007	10611003	5560	53.00.01	500	2019-2020	500
Pfizer B7541007	10611003	5560	53.00.01	500	2019-2020	500
Pfizer B7541007	10611003	5560	53.00.01	500	2019-2020	500
Pfizer B7541007	10611003	5560	53.00.01	500	2019-2020	500
Pfizer B7541007	10611003	5560	53.00.01	500	2019-2020	500
Pfizer B7541007	10611003	5560	53.00.01	500	2019-2020	500
Pfizer B7541007	10611003	5560	53.00.01	500	2019-2020	500
Pfizer B7541007	10611003	5560	53.00.01	500	2019-2020	500
Pfizer B7541007	10611003	5560	53.00.01	500	2019-2020	500
Pfizer B7541007	10611004	5560	51.00.01	900	2019-2020	900
Pfizer B7541007	10611004	5560	53.00.01	500	2019-2020	500
Pfizer B7541007	10611004	5560	53.00.01	500	2019-2020	500
Pfizer B7541007	10611004	5560	53.00.01	500	2019-2020	500
Pfizer B7541007	10611004	5560	53.00.01	500	2019-2020	500
Pfizer B7541007	10611004	5560	53.00.01	500	2019-2020	500
Pfizer B7541007	10611004	5560	53.00.01	500	2019-2020	500
Pfizer B7541007	10611004	5560	53.00.01	500	2019-2020	500
Pfizer B7541007	10611004	5560	53.00.01	500	2019-2020	500
Pfizer B7541007	10611004	5560	53.00.01	500	2019-2020	500
Pfizer B7541007	10611005	5560	51.00.01	900	2019-2020	900
Pfizer B7541007	10611005	5560	53.00.01	500	2019-2020	500
Pfizer B7541007	10611005	5560	53.00.01	500	2019-2020	500
Pfizer B7541007	10611005	5560	53.00.01	500	2019-2020	500
Pfizer B7541007	10611005	5560	53.00.01	500	2019-2020	500
Pfizer B7541007	10611005	5560	53.00.01	500	2019-2020	500
Pfizer B7541007	10611005	5560	53.00.01	500	2019-2020	500
Pfizer B7541007	10611005	5560	53.00.01	500	2019-2020	500
Pfizer B7541007	10611005	5560	53.00.01	500	2019-2020	500
Pfizer B7541007	10611005	5560	53.00.01	500	2019-2020	500
GILEAD GS-US-418-3898	14900205	5560	51.00.01	900	2019-2020	900
GILEAD GS-US-418-3898	14900205	5560	53.00.01	500	2019-2020	500
GILEAD GS-US-418-3898	14900205	5560	53.00.01	500	2019-2020	500
GILEAD GS-US-418-3898	14900205	5560	53.00.01	500	2019-2020	500
GILEAD GS-US-418-3898	14900204	5560	51.00.01	900	2019-2020	900
GILEAD GS-US-418-3898	14900204	5560	53.00.01	500	2019-2020	500
GILEAD GS-US-418-3898	14900204	5560	53.00.01	500	2019-2020	500
GILEAD GS-US-418-3898	14900204	5560	53.00.01	500	2019-2020	500
GILEAD GS-US-418-3898	14900201	5560	51.00.01	900	2019-2020	900
GILEAD GS-US-418-3898	14900201	5560	53.00.01	500	2019-2020	500
GILEAD GS-US-418-3898	14900201	5560	53.00.01	500	2019-2020	500
GILEAD GS-US-418-3898	14900201	5560	53.00.01	500	2019-2020	500
GS-US-418-3899	32617	5560	51.00.01	900	2019-2020	900
GS-US-418-3899	32617	5560	53.00.01	500	2019-2020	500
GS-US-418-3899	32617	5560	53.00.01	500	2019-2020	500
GS-US-418-3899	32617	5560	53.00.01	500	2019-2020	500
GS-US-418-3899	32617	5560	53.00.01	500	2019-2020	500
GS-US-418-3899	32617	5560	53.00.01	500	2019-2020	500
GS-US-418-3899	32617	5560	53.00.01	500	2019-2020	500
GS-US-418-3899	32617	5560	53.00.01	500	2019-2020	500
GS-US-418-3899	32617	5560	53.00.01	500	2019-2020	500
GS-US-418-3899	32617	5560	53.00.01	500	2019-2020	500
GS-US-418-3899	32617	5560	53.00.01	500	2019-2020	500
GS-US-418-3899	32617	5560	53.00.01	500	2019-2020	500
GS-US-418-3899	32617	5560	53.00.01	500	2019-2020	500
GS-US-418-3899	32617	5560	53.00.01	500	2019-2020	500
GS-US-418-3899	32617	5560	53.00.01	500	2019-2020	500
GS-US-418-3899	32617	5560	53.00.01	500	2019-2020	500
GS-US-418-3899	32617	5560	53.00.01	500	2019-2020	500
GS-US-418-3899	32617	5560	53.00.01	500	2019-2020	500
GS-US-418-3899	32617	5560	53.00.01	500	2019-2020	500
GS-US-418-3899	32617	5560	53.00.01	500	2019-2020	500
GS-US-418-3899	32617	5560	53.00.01	500	2019-2020	500
GS-US-418-3899	32593	5560	51.00.01	900	2019-2020	900
GS-US-418-3899	32593	5560	53.00.01	500	2019-2020	500
GS-US-418-3899	32593	5560	53.00.01	500	2019-2020	500
GS-US-418-3899	32593	5560	53.00.01	500	2019-2020	500
GS-US-418-3899	32593	5560	53.00.01	500	2019-2020	500
GS-US-418-3899	32593	5560	53.00.01	500	2019-2020	500
GS-US-418-3899	32593	5560	53.00.01	500	2019-2020	500
GS-US-418-3899	32593	5560	53.00.01	500	2019-2020	500
GS-US-418-3899	32593	5560	53.00.01	500	2019-2020	500
GS-US-418-3899	32593	5560	53.00.01	500	2019-2020	500
GS-US-418-3899	32593	5560	53.00.01	500	2019-2020	500
GS-US-418-3899	32593	5560	53.00.01	500	2019-2020	500
GS-US-418-3899	32593	5560	53.00.01	500	2019-2020	500
GS-US-418-3899	32593	5560	53.00.01	500	2019-2020	500
GS-US-418-3899	32593	5560	53.00.01	500	2019-2020	500
GS-US-418-3899	33613	5560	51.00.01	900	2019-2020	900
GS-US-418-3899	33613	5560	53.00.01	500	2019-2020	500
GS-US-418-3899	33613	5560	53.00.01	500	2019-2020	500
GS-US-418-3899	33613	5560	53.00.01	500	2019-2020	500
GS-US-418-3899	33613	5560	53.00.01	500	2019-2020	500
GS-US-418-3899	33613	5560	53.00.01	500	2019-2020	500
GS-US-418-3899	33613	5560	53.00.01	500	2019-2020	500
GS-US-418-3899	33613	5560	53.00.01	500	2019-2020	500
GS-US-418-3899	33613	5560	53.00.01	500	2019-2020	500
GS-US-418-3899	33613	5560	53.00.01	500	2019-2020	500
GS-US-418-3899	33613	5560	53.00.01	500	2019-2020	500
GS-US-418-3899	33613	5560	53.00.01	500	2019-2020	500
GS-US-418-3899	33613	5560	53.00.01	500	2019-2020	500
GS-US-418-3899	33613	5560	53.00.01	500	2019-2020	500
GS-US-418-3899	33613	5560	53.00.01	500	2019-2020	500
GILEAD GS-US-418-3895	14900303	5560	51.00.01	900	2019-2020	900
GILEAD GS-US-418-3895	14900303	5560	53.00.01	500	2019-2020	500
GILEAD GS-US-418-3895	14900303	5560	53.00.01	500	2019-2020	500
GILEAD GS-US-418-3895	14900303	5560	53.00.01	500	2019-2020	500
GILEAD GS-US-418-3895	14900304	5560	51.00.01	900	2019-2020	900
GILEAD GS-US-418-3895	14900304	5560	53.00.01	500	2019-2020	500
GILEAD GS-US-418-3895	14900304	5560	53.00.01	500	2019-2020	500
GILEAD GS-US-418-3895	14900304	5560	53.00.01	500	2019-2020	500
RPC01-3201	2689001	5560	51.00.01	900	2019-2020	900
RPC01-3201	2689001	5560	53.00.01	500	2019-2020	500
RPC01-3201	2689001	5560	53.00.01	500	2019-2020	500
RPC01-3201	2689001	5560	53.00.01	500	2019-2020	500
RPC01-3201	2689002	5560	51.00.01	900	2019-2020	900
RPC01-3201	2689002	5560	53.00.01	500	2019-2020	500
RPC01-3201	2689002	5560	53.00.01	500	2019-2020	500
RPC01-3201	2689002	5560	53.00.01	500	2019-2020	500
RPC01-3201	2689002	5560	53.00.01	500	2019-2020	500
RPC01-3201	2689002	5560	53.00.01	500	2019-2020	500
RPC01-3201	2689002	5560	53.00.01	500	2019-2020	500
RPC01-3201	2689002	5560	51.00.01	500	2019-2020	500
ARENA 301	301-40021-001	5560	51.00.01	900	2019-2020	900
ARENA 301	301-40021-001	5560	53.00.01	500	2019-2020	500
ARENA 301	301-40021-001	5560	53.00.01	500	2019-2020	500
ARENA 301	301-40021-001	5560	53.00.01	500	2019-2020	500
ARENA 302	302-40021-001	5560	51.00.01	900	2019-2020	900
ARENA 302	302-40021-001	5560	53.00.01	500	2019-2020	500
ARENA 302	302-40021-001	5560	53.00.01	500	2019-2020	500
ARENA 302	302-40021-001	5560	53.00.01	500	2019-2020	500
ARENA 302	14900303	5560	51.00.01	900	2019-2020	900
ARENA 302	14900303	5560	53.00.01	500	2019-2020	500
ARENA 302	14900303	5560	53.00.01	500	2019-2020	500
ARENA 302	14900303	5560	53.00.01	500	2019-2020	500
ARENA 303	301-40021-001	5560	51.00.01	900	2019-2020	900
ARENA 303	301-40021-001	5560	53.00.01	500	2019-2020	500
ARENA 303	301-40021-001	5560	53.00.01	500	2019-2020	500
ARENA 303	301-40021-001	5560	53.00.01	500	2019-2020	500
ARENA 303	301-40021-002	5560	51.00.01	900	2019-2020	900
ARENA 303	301-40021-002	5560	53.00.01	500	2019-2020	500
ARENA 303	301-40021-002	5560	53.00.01	500	2019-2020	500
ARENA 303	301-40021-002	5560	53.00.01	500	2019-2020	500
Mannitol	121001	5560	89.07.00.33	86.8	2019-2020	86.8
Mannitol	121001	5560	89.01.00.31	20.66	2019-2020	20.66
Mannitol	121002	5560	89.07.00.33	86.8	2019-2020	86.8
Mannitol	121002	5560	89.01.00.31	20.66	2019-2020	20.66
Mannitol	121003	5560	89.07.00.33	86.8	2019-2020	86.8
Mannitol	121003	5560	89.01.00.31	20.66	2019-2020	20.66
Mannitol	121004	5560	89.07.00.33	86.8	2019-2020	86.8
Mannitol	121004	5560	89.01.00.31	20.66	2019-2020	20.66
Mannitol	121005	5560	89.07.00.33	86.8	2019-2020	86.8
Mannitol	121005	5560	89.01.00.31	20.66	2019-2020	20.66
Mannitol	121006	5560	89.07.00.33	86.8	2019-2020	86.8
Mannitol	121006	5560	89.01.00.31	20.66	2019-2020	20.66
Mannitol	121007	5560	89.07.00.33	86.8	2019-2020	86.8
Mannitol	121007	5560	89.01.00.31	20.66	2019-2020	20.66
Mannitol	121008	5560	89.07.00.33	86.8	2019-2020	86.8
Mannitol	121008	5560	89.01.00.31	20.66	2019-2020	20.66
Mannitol	121009	5560	89.07.00.33	86.8	2019-2020	86.8
Mannitol	121009	5560	89.01.00.31	20.66	2019-2020	20.66
Mannitol	121010	5560	89.07.00.33	86.8	2019-2020	86.8
Mannitol	121010	5560	89.01.00.31	20.66	2019-2020	20.66
Mannitol	121011	5560	89.07.00.33	86.8	2019-2020	86.8
Mannitol	121011	5560	89.01.00.31	20.66	2019-2020	20.66
Mannitol	121012	5560	89.07.00.33	86.8	2019-2020	86.8
Mannitol	121012	5560	89.01.00.31	20.66	2019-2020	20.66
Mannitol	121013	5560	89.07.00.33	86.8	2019-2020	86.8
Mannitol	121013	5560	89.01.00.31	20.66	2019-2020	20.66
Mannitol	121014	5560	89.07.00.33	86.8	2019-2020	86.8
Mannitol	121014	5560	89.01.00.31	20.66	2019-2020	20.66
Mannitol	121015	5560	89.07.00.33	86.8	2019-2020	86.8
Mannitol	121015	5560	89.01.00.31	20.66	2019-2020	20.66

## Sheet: Drug Costs
Study	ID	Drug	ATC Code	NHS cost per drug
Pfizer B7981005	13561002	VEDOLIZUMAB	L04AA33	2015.68
Pfizer B7981005	13561002	VEDOLIZUMAB	L04AA33	2015.68
Pfizer B7981005	13561002	VEDOLIZUMAB	L04AA33	2015.68
Pfizer B7981005	13561002	VEDOLIZUMAB	L04AA33	2015.68
Pfizer B7981005	13561002	VEDOLIZUMAB	L04AA33	2015.68
Pfizer B7981005	13561002	VEDOLIZUMAB	L04AA33	2015.68
Pfizer B7981005	13561002	VEDOLIZUMAB	L04AA33	2015.68
Pfizer B7981005	13561003	VEDOLIZUMAB	L04AA33	2015.68
Pfizer B7981005	13561003	VEDOLIZUMAB	L04AA33	2015.68
Pfizer B7981005	13561003	VEDOLIZUMAB	L04AA33	2015.68
Pfizer B7981005	13561003	VEDOLIZUMAB	L04AA33	2015.68
Pfizer B7981005	13561003	VEDOLIZUMAB	L04AA33	2015.68
Pfizer B7981005	13561003	VEDOLIZUMAB	L04AA33	2015.68
Pfizer B7981005	13561003	VEDOLIZUMAB	L04AA33	2015.68
Pfizer B7981005	13561004	VEDOLIZUMAB	L04AA33	2015.68
Pfizer B7981005	13561004	VEDOLIZUMAB	L04AA33	2015.68
Pfizer B7981005	13561004	VEDOLIZUMAB	L04AA33	2015.68
Pfizer B7981005	13561004	VEDOLIZUMAB	L04AA33	2015.68
Pfizer B7981005	13561004	VEDOLIZUMAB	L04AA33	2015.68
Pfizer B7981005	13561004	VEDOLIZUMAB	L04AA33	2015.68
Pfizer B7981005	13561004	VEDOLIZUMAB	L04AA33	2015.68
Pfizer B7981005	13561005	VEDOLIZUMAB	L04AA33	2015.68
Pfizer B7981005	13561005	VEDOLIZUMAB	L04AA33	2015.68
Pfizer B7981005	13561005	VEDOLIZUMAB	L04AA33	2015.68
Pfizer B7981005	13561005	VEDOLIZUMAB	L04AA33	2015.68
Pfizer B7981005	13561005	VEDOLIZUMAB	L04AA33	2015.68
Pfizer B7981005	13561005	VEDOLIZUMAB	L04AA33	2015.68
Pfizer B7981005	13561005	VEDOLIZUMAB	L04AA33	2015.68
Pfizer B7981005	13561006	VEDOLIZUMAB	L04AA33	2015.68
Pfizer B7981005	13561006	VEDOLIZUMAB	L04AA33	2015.68
Pfizer B7981005	13561006	VEDOLIZUMAB	L04AA33	2015.68
Pfizer B7981005	13561006	VEDOLIZUMAB	L04AA33	2015.68
Pfizer B7981005	13561006	VEDOLIZUMAB	L04AA33	2015.68
Pfizer B7981005	13561006	VEDOLIZUMAB	L04AA33	2015.68
Pfizer B7981005	13561006	VEDOLIZUMAB	L04AA33	2015.68
Pfizer B7981005	13561006	VEDOLIZUMAB	L04AA33	2015.68
Pfizer B7981005	13561006	VEDOLIZUMAB	L04AA33	2015.68
Pfizer B7981005	13561006	VEDOLIZUMAB	L04AA33	2015.68
Pfizer B7981005	13561006	VEDOLIZUMAB	L04AA33	2015.68
Pfizer B7981005	13561006	VEDOLIZUMAB	L04AA33	2015.68
Pfizer B7981005	13561006	VEDOLIZUMAB	L04AA33	2015.68
Pfizer B7981005	13561006	VEDOLIZUMAB	L04AA33	2015.68
Pfizer B7981007	14900303	VEDOLIZUMAB	L04AA33	2015.68
Pfizer B7981007	14900303	VEDOLIZUMAB	L04AA33	2015.68
Pfizer B7981007	14900303	VEDOLIZUMAB	L04AA33	2015.68
Pfizer B7981007	14900303	VEDOLIZUMAB	L04AA33	2015.68
Pfizer B7981007	14900303	VEDOLIZUMAB	L04AA33	2015.68
Pfizer B7981007	14900303	VEDOLIZUMAB	L04AA33	2015.68
Pfizer B7981007	14900303	VEDOLIZUMAB	L04AA33	2015.68
Pfizer B7981007	14900303	VEDOLIZUMAB	L04AA33	2015.68
Pfizer B7981007	14900303	VEDOLIZUMAB	L04AA33	2015.68
Pfizer B7981007	14900303	VEDOLIZUMAB	L04AA33	2015.68
Pfizer B7981007	12201003	VEDOLIZUMAB	L04AA33	2015.68
Pfizer B7981007	12201003	VEDOLIZUMAB	L04AA33	2015.68
Pfizer B7981007	12201003	VEDOLIZUMAB	L04AA33	2015.68
Pfizer B7981007	12201003	VEDOLIZUMAB	L04AA33	2015.68
Pfizer B7981007	12201003	VEDOLIZUMAB	L04AA33	2015.68
Pfizer B7981007	12201003	VEDOLIZUMAB	L04AA33	2015.68
Pfizer B7981007	12201003	VEDOLIZUMAB	L04AA33	2015.68
Pfizer B7981007	12201003	VEDOLIZUMAB	L04AA33	2015.68
Pfizer B7981007	12201003	VEDOLIZUMAB	L04AA33	2015.68
Pfizer B7981007	12201003	VEDOLIZUMAB	L04AA33	2015.68
Pfizer B7541007	10611001	VEDOLIZUMAB	L04AA33	2015.68
Pfizer B7541007	10611001	VEDOLIZUMAB	L04AA33	2015.68
Pfizer B7541007	10611001	VEDOLIZUMAB	L04AA33	2015.68
Pfizer B7541007	10611001	VEDOLIZUMAB	L04AA33	2015.68
Pfizer B7541007	10611001	VEDOLIZUMAB	L04AA33	2015.68
Pfizer B7541007	10611001	VEDOLIZUMAB	L04AA33	2015.68
Pfizer B7541007	10611001	VEDOLIZUMAB	L04AA33	2015.68
Pfizer B7541007	10611001	VEDOLIZUMAB	L04AA33	2015.68
Pfizer B7541007	10611001	VEDOLIZUMAB	L04AA33	2015.68
Pfizer B7541007	10611001	VEDOLIZUMAB	L04AA33	2015.68
Pfizer B7541007	10611002	VEDOLIZUMAB	L04AA33	2015.68
Pfizer B7541007	10611002	VEDOLIZUMAB	L04AA33	2015.68
Pfizer B7541007	10611002	VEDOLIZUMAB	L04AA33	2015.68
Pfizer B7541007	10611002	VEDOLIZUMAB	L04AA33	2015.68
Pfizer B7541007	10611002	VEDOLIZUMAB	L04AA33	2015.68
Pfizer B7541007	10611002	VEDOLIZUMAB	L04AA33	2015.68
Pfizer B7541007	10611002	VEDOLIZUMAB	L04AA33	2015.68
Pfizer B7541007	10611002	VEDOLIZUMAB	L04AA33	2015.68
Pfizer B7541007	10611002	VEDOLIZUMAB	L04AA33	2015.68
Pfizer B7541007	10611002	VEDOLIZUMAB	L04AA33	2015.68
Pfizer B7541007	10611003	VEDOLIZUMAB	L04AA33	2015.68
Pfizer B7541007	10611003	VEDOLIZUMAB	L04AA33	2015.68
Pfizer B7541007	10611003	VEDOLIZUMAB	L04AA33	2015.68
Pfizer B7541007	10611003	VEDOLIZUMAB	L04AA33	2015.68
Pfizer B7541007	10611003	VEDOLIZUMAB	L04AA33	2015.68
Pfizer B7541007	10611003	VEDOLIZUMAB	L04AA33	2015.68
Pfizer B7541007	10611003	VEDOLIZUMAB	L04AA33	2015.68
Pfizer B7541007	10611003	VEDOLIZUMAB	L04AA33	2015.68
Pfizer B7541007	10611003	VEDOLIZUMAB	L04AA33	2015.68
Pfizer B7541007	10611003	VEDOLIZUMAB	L04AA33	2015.68
Pfizer B7541007	10611004	VEDOLIZUMAB	L04AA33	2015.68
Pfizer B7541007	10611004	VEDOLIZUMAB	L04AA33	2015.68
Pfizer B7541007	10611004	VEDOLIZUMAB	L04AA33	2015.68
Pfizer B7541007	10611004	VEDOLIZUMAB	L04AA33	2015.68
Pfizer B7541007	10611004	VEDOLIZUMAB	L04AA33	2015.68
Pfizer B7541007	10611004	VEDOLIZUMAB	L04AA33	2015.68
Pfizer B7541007	10611004	VEDOLIZUMAB	L04AA33	2015.68
Pfizer B7541007	10611004	VEDOLIZUMAB	L04AA33	2015.68
Pfizer B7541007	10611004	VEDOLIZUMAB	L04AA33	2015.68
Pfizer B7541007	10611004	VEDOLIZUMAB	L04AA33	2015.68
Pfizer B7541007	10611005	VEDOLIZUMAB	L04AA33	2015.68
Pfizer B7541007	10611005	VEDOLIZUMAB	L04AA33	2015.68
Pfizer B7541007	10611005	VEDOLIZUMAB	L04AA33	2015.68
Pfizer B7541007	10611005	VEDOLIZUMAB	L04AA33	2015.68
Pfizer B7541007	10611005	VEDOLIZUMAB	L04AA33	2015.68
Pfizer B7541007	10611005	VEDOLIZUMAB	L04AA33	2015.68
Pfizer B7541007	10611005	VEDOLIZUMAB	L04AA33	2015.68
Pfizer B7541007	10611005	VEDOLIZUMAB	L04AA33	2015.68
Pfizer B7541007	10611005	VEDOLIZUMAB	L04AA33	2015.68
Pfizer B7541007	10611005	VEDOLIZUMAB	L04AA33	2015.68
GILEAD GS-US-418-3898	14900205	VEDOLIZUMAB	L04AA33	2015.68
GILEAD GS-US-418-3898	14900205	VEDOLIZUMAB	L04AA33	2015.68
GILEAD GS-US-418-3898	14900205	VEDOLIZUMAB	L04AA33	2015.68
GILEAD GS-US-418-3898	14900205	VEDOLIZUMAB	L04AA33	2015.68
GILEAD GS-US-418-3898	14900204	VEDOLIZUMAB	L04AA33	2015.68
GILEAD GS-US-418-3898	14900204	VEDOLIZUMAB	L04AA33	2015.68
GILEAD GS-US-418-3898	14900204	VEDOLIZUMAB	L04AA33	2015.68
GILEAD GS-US-418-3898	14900204	VEDOLIZUMAB	L04AA33	2015.68
GILEAD GS-US-418-3898	14900201	VEDOLIZUMAB	L04AA33	2015.68
GILEAD GS-US-418-3898	14900201	VEDOLIZUMAB	L04AA33	2015.68
GILEAD GS-US-418-3898	14900201	VEDOLIZUMAB	L04AA33	2015.68
GILEAD GS-US-418-3898	14900201	VEDOLIZUMAB	L04AA33	2015.68
GS-US-418-3899	32617	VEDOLIZUMAB	L04AA33	2015.68
GS-US-418-3899	32617	VEDOLIZUMAB	L04AA33	2015.68
GS-US-418-3899	32617	VEDOLIZUMAB	L04AA33	2015.68
GS-US-418-3899	32617	VEDOLIZUMAB	L04AA33	2015.68
GS-US-418-3899	32617	VEDOLIZUMAB	L04AA33	2015.68
GS-US-418-3899	32617	VEDOLIZUMAB	L04AA33	2015.68
GS-US-418-3899	32617	VEDOLIZUMAB	L04AA33	2015.68
GS-US-418-3899	32617	VEDOLIZUMAB	L04AA33	2015.68
GS-US-418-3899	32617	VEDOLIZUMAB	L04AA33	2015.68
GS-US-418-3899	32617	VEDOLIZUMAB	L04AA33	2015.68
GS-US-418-3899	32617	VEDOLIZUMAB	L04AA33	2015.68
GS-US-418-3899	32617	VEDOLIZUMAB	L04AA33	2015.68
GS-US-418-3899	32617	VEDOLIZUMAB	L04AA33	2015.68
GS-US-418-3899	32617	VEDOLIZUMAB	L04AA33	2015.68
GS-US-418-3899	32617	VEDOLIZUMAB	L04AA33	2015.68
GS-US-418-3899	32617	VEDOLIZUMAB	L04AA33	2015.68
GS-US-418-3899	32617	VEDOLIZUMAB	L04AA33	2015.68
GS-US-418-3899	32617	VEDOLIZUMAB	L04AA33	2015.68
GS-US-418-3899	32617	VEDOLIZUMAB	L04AA33	2015.68
GS-US-418-3899	32617	VEDOLIZUMAB	L04AA33	2015.68
GS-US-418-3899	32617	VEDOLIZUMAB	L04AA33	2015.68
GS-US-418-3899	32593	VEDOLIZUMAB	L04AA33	2015.68
GS-US-418-3899	32593	VEDOLIZUMAB	L04AA33	2015.68
GS-US-418-3899	32593	VEDOLIZUMAB	L04AA33	2015.68
GS-US-418-3899	32593	VEDOLIZUMAB	L04AA33	2015.68
GS-US-418-3899	32593	VEDOLIZUMAB	L04AA33	2015.68
GS-US-418-3899	32593	VEDOLIZUMAB	L04AA33	2015.68
GS-US-418-3899	32593	VEDOLIZUMAB	L04AA33	2015.68
GS-US-418-3899	32593	VEDOLIZUMAB	L04AA33	2015.68
GS-US-418-3899	32593	VEDOLIZUMAB	L04AA33	2015.68
GS-US-418-3899	32593	VEDOLIZUMAB	L04AA33	2015.68
GS-US-418-3899	32593	VEDOLIZUMAB	L04AA33	2015.68
GS-US-418-3899	32593	VEDOLIZUMAB	L04AA33	2015.68
GS-US-418-3899	32593	VEDOLIZUMAB	L04AA33	2015.68
GS-US-418-3899	32593	VEDOLIZUMAB	L04AA33	2015.68
GS-US-418-3899	32593	VEDOLIZUMAB	L04AA33	2015.68
GS-US-418-3899	33613	VEDOLIZUMAB	L04AA33	2015.68
GS-US-418-3899	33613	VEDOLIZUMAB	L04AA33	2015.68
GS-US-418-3899	33613	VEDOLIZUMAB	L04AA33	2015.68
GS-US-418-3899	33613	VEDOLIZUMAB	L04AA33	2015.68
GS-US-418-3899	33613	VEDOLIZUMAB	L04AA33	2015.68
GS-US-418-3899	33613	VEDOLIZUMAB	L04AA33	2015.68
GS-US-418-3899	33613	VEDOLIZUMAB	L04AA33	2015.68
GS-US-418-3899	33613	VEDOLIZUMAB	L04AA33	2015.68
GS-US-418-3899	33613	VEDOLIZUMAB	L04AA33	2015.68
GS-US-418-3899	33613	VEDOLIZUMAB	L04AA33	2015.68
GS-US-418-3899	33613	VEDOLIZUMAB	L04AA33	2015.68
GS-US-418-3899	33613	VEDOLIZUMAB	L04AA33	2015.68
GS-US-418-3899	33613	VEDOLIZUMAB	L04AA33	2015.68
GS-US-418-3899	33613	VEDOLIZUMAB	L04AA33	2015.68
GS-US-418-3899	33613	VEDOLIZUMAB	L04AA33	2015.68
GILEAD GS-US-418-3895	14900303	VEDOLIZUMAB	L04AA33	2015.68
GILEAD GS-US-418-3895	14900303	VEDOLIZUMAB	L04AA33	2015.68
GILEAD GS-US-418-3895	14900303	VEDOLIZUMAB	L04AA33	2015.68
GILEAD GS-US-418-3895	14900303	VEDOLIZUMAB	L04AA33	2015.68
GILEAD GS-US-418-3895	14900304	VEDOLIZUMAB	L04AA33	2015.68
GILEAD GS-US-418-3895	14900304	VEDOLIZUMAB	L04AA33	2015.68
GILEAD GS-US-418-3895	14900304	VEDOLIZUMAB	L04AA33	2015.68
GILEAD GS-US-418-3895	14900304	VEDOLIZUMAB	L04AA33	2015.68
RPC01-3201	2689001	VEDOLIZUMAB	L04AA33	2015.68
RPC01-3201	2689001	VEDOLIZUMAB	L04AA33	2015.68
RPC01-3201	2689001	VEDOLIZUMAB	L04AA33	2015.68
RPC01-3201	2689001	VEDOLIZUMAB	L04AA33	2015.68
RPC01-3201	2689002	VEDOLIZUMAB	L04AA33	2015.68
RPC01-3201	2689002	VEDOLIZUMAB	L04AA33	2015.68
RPC01-3201	2689002	VEDOLIZUMAB	L04AA33	2015.68
RPC01-3201	2689002	VEDOLIZUMAB	L04AA33	2015.68
RPC01-3201	2689002	VEDOLIZUMAB	L04AA33	2015.68
RPC01-3201	2689002	VEDOLIZUMAB	L04AA33	2015.68
RPC01-3201	2689002	VEDOLIZUMAB	L04AA33	2015.68
RPC01-3201	2689002	VEDOLIZUMAB	L04AA33	2015.68
ARENA 301	301-40021-001	VEDOLIZUMAB	L04AA33	2015.68
ARENA 301	301-40021-001	VEDOLIZUMAB	L04AA33	2015.68
ARENA 301	301-40021-001	VEDOLIZUMAB	L04AA33	2015.68
ARENA 301	301-40021-001	VEDOLIZUMAB	L04AA33	2015.68
ARENA 302	302-40021-001	VEDOLIZUMAB	L04AA33	2015.68
ARENA 302	302-40021-001	VEDOLIZUMAB	L04AA33	2015.68
ARENA 302	302-40021-001	VEDOLIZUMAB	L04AA33	2015.68
ARENA 302	302-40021-001	VEDOLIZUMAB	L04AA33	2015.68
ARENA 302	302-40021-002	VEDOLIZUMAB	L04AA33	2015.68
ARENA 302	302-40021-002	VEDOLIZUMAB	L04AA33	2015.68
ARENA 302	302-40021-002	VEDOLIZUMAB	L04AA33	2015.68
ARENA 302	302-40021-002	VEDOLIZUMAB	L04AA33	2015.68
ARENA 302	302-40021-002	VEDOLIZUMAB	L04AA33	2015.68
ARENA 303	301-40021-001	VEDOLIZUMAB	L04AA33	2015.68
ARENA 303	301-40021-001	VEDOLIZUMAB	L04AA33	2015.68
ARENA 303	301-40021-001	VEDOLIZUMAB	L04AA33	2015.68
ARENA 303	301-40021-001	VEDOLIZUMAB	L04AA33	2015.68
ARENA 303	301-40021-002	VEDOLIZUMAB	L04AA33	2015.68
ARENA 303	301-40021-002	VEDOLIZUMAB	L04AA33	2015.68
ARENA 303	301-40021-002	VEDOLIZUMAB	L04AA33	2015.68
ARENA 303	301-40021-002	VEDOLIZUMAB	L04AA33	2015.68
ARENA 303	301-40021-002	VEDOLIZUMAB	L04AA33	2015.68

## Sheet: Sponsor Costs
Study	ID	Visit	Year	Sponsor funding
PFIZER 7981005	13561002	SCREENING	2019	2136.96
PFIZER 7981005	13561002	W0	2019	395.36
PFIZER 7981005	13561002	W2	2019	338.24
PFIZER 7981005	13561002	W4	2019	386.4
PFIZER 7981005	13561002	W8	2020	365.12
PFIZER 7981005	13561002	W12	2020	1939.84
PFIZER 7981005	13561002	W16	2020	1932
PFIZER 7981005	13561002	W20	2020	418.88
PFIZER 7981005	13561002	W24	2020	292.32
PFIZER 7981005	13561002	W32	2020	271.04
PFIZER 7981005	13561002	W36	2020	271.04
PFIZER 7981005	13561003	SCREENING	2019	2136.96
PFIZER 7981005	13561003	W0	2019	395.36
PFIZER 7981005	13561003	W2	2019	338.24
PFIZER 7981005	13561003	W4	2020	386.4
PFIZER 7981005	13561003	W8	2020	365.12
PFIZER 7981005	13561003	W12	2020	1939.84
PFIZER 7981005	13561003	W16	2020	1932
PFIZER 7981005	13561003	W20	2020	418.88
PFIZER 7981005	13561003	W24	2020	292.32
PFIZER 7981005	13561003	W32	2020	271.04
PFIZER 7981005	13561003	W36	2020	271.04
PFIZER 7981005	13561004	SCREENING	2019	2136.96
PFIZER 7981005	13561004	W0	2019	395.36
PFIZER 7981005	13561004	W2	2019	338.24
PFIZER 7981005	13561004	W4	2020	386.4
PFIZER 7981005	13561004	W8	2020	365.12
PFIZER 7981005	13561004	W12	2020	1939.84
PFIZER 7981005	13561004	W16	2020	1932
PFIZER 7981005	13561004	W20	2020	418.88
PFIZER 7981005	13561004	W24	2020	292.32
PFIZER 7981005	13561004	W32	2020	271.04
PFIZER 7981005	13561004	W36	2020	271.04
PFIZER 7981005	13561005	SCREENING	2019	2136.96
PFIZER 7981005	13561005	W0	2020	395.36
PFIZER 7981005	13561005	W2	2020	338.24
PFIZER 7981005	13561005	W4	2020	386.4
PFIZER 7981005	13561005	W8	2020	365.12
PFIZER 7981005	13561005	W12	2020	1939.84
PFIZER 7981005	13561005	W16	2020	1932
PFIZER 7981005	13561005	W20	2020	418.88
PFIZER 7981005	13561005	W24	2020	292.32
PFIZER 7981005	13561005	W32	2020	271.04
PFIZER 7981005	13561005	W36	2020	271.04
PFIZER 7981005	13561007	SCREENING	2019	2136.96
PFIZER 7981005	13561007	W0	2020	395.36
PFIZER 7981005	13561007	W2	2020	338.24
PFIZER 7981005	13561007	W4	2020	386.4
PFIZER 7981005	13561007	W8	2020	365.12
PFIZER 7981005	13561007	W12	2020	1939.84
PFIZER 7981005	13561007	W16	2020	1932
PFIZER 7981005	13561007	W20	2020	418.88
PFIZER 7981005	13561007	W24	2020	292.32
PFIZER 7981005	13561007	W32	2020	271.04
PFIZER 7981005	13561007	W36	2020	271.04
PFIZER 7981005	Extra		2019/2020	23168.6
PFIZER 7981007	14900303	SCREENING	2020	2047.36
PFIZER 7981007	14900303	W0	2020	371.84
PFIZER 7981007	14900303	W2	2020	314.72
PFIZER 7981007	14900303	W4	2020	362.88
PFIZER 7981007	14900303	W8	2020	341.6
PFIZER 7981007	14900303	W12	2020	1916.32
PFIZER 7981007	14900303	W16	2021	418.88
PFIZER 7981007	14900303	W20	2019	292.32
PFIZER 7981007	14900303	W24	2019	271.04
PFIZER 7981007	14900303	W32	2019	507.36
PFIZER 7981007	14900303	W40	2020	271.04
PFIZER 7981007	14900303	W48	2020	415.52
PFIZER 7981007	14900303	W60	2020	292.32
PFIZER 7981007	14900303	W64	2020	1929.76
PFIZER 7981007	14900303	W68	2020	297.92
PFIZER 7981007	12201003	SCREENING	2019	2047.36
PFIZER 7981007	12201003	W0	2019	371.84
PFIZER 7981007	12201003	W2	2019	314.72
PFIZER 7981007	12201003	W4	2019	362.88
PFIZER 7981007	12201003	W8	2019	341.6
PFIZER 7981007	12201003	W12	2019	1916.32
PFIZER 7981007	12201003	W16	2019	418.88
PFIZER 7981007	12201003	W20	2019	292.32
PFIZER 7981007	12201003	W24	2019	271.04
PFIZER 7981007	12201003	W32	2019	507.36
PFIZER 7981007	12201003	W40	2020	271.04
PFIZER 7981007	12201003	W48	2020	415.52
PFIZER 7981007	12201003	W56	2020	292.32
PFIZER 7981007	12201003	W64	2021	1929.76
PFIZER 7981007	12201003	W68	2021	297.92
PFIZER 7541007	10611001	SCREENING	2020	779.5
PFIZER 7541007	10611001	W0	2020	530.12
PFIZER 7541007	10611001	W4	2020	467.48
PFIZER 7541007	10611001	W8	2020	397.88
PFIZER 7541007	10611001	W12	2021	467.48
PFIZER 7541007	10611001	W14	2021	648.44
PFIZER 7541007	10611001	W16	2021	345.68
PFIZER 7541007	10611001	W20	2021	345.68
PFIZER 7541007	10611001	W24	2021	397.88
PFIZER 7541007	10611001	W28	2021	345.68
PFIZER 7541007	10611001	EARLY TERM	2021	618.28
PFIZER 7541007	10611001	FUP2	2021	345.68
PFIZER 7541007	10611001	W64	2021	345.68
PFIZER 7541007	10611002	SCREENING	2020	779.5
PFIZER 7541007	10611002	W0	2020	530.12
PFIZER 7541007	10611002	W4	2020	467.48
PFIZER 7541007	10611002	W8	2020	397.88
PFIZER 7541007	10611002	W12	2021	467.48
PFIZER 7541007	10611002	W14	2021	648.44
PFIZER 7541007	10611002	W16	2021	345.68
PFIZER 7541007	10611002	W20	2021	345.68
PFIZER 7541007	10611002	W24	2021	397.88
PFIZER 7541007	10611002	W28	2021	345.68
PFIZER 7541007	10611002	W32	2021	345.68
PFIZER 7541007	10611002	EARLY TERM	2021	618.28
PFIZER 7541007	10611002	FUP1	2021	345.68
PFIZER 7541007	10611002	W60	2021	345.68
PFIZER 7541007	10611002	W64	2021	345.68
PFIZER 7541007	10611003	SCREENING	2020	779.5
PFIZER 7541007	10611003	W0	2020	530.12
PFIZER 7541007	10611003	W4	2020	467.48
PFIZER 7541007	10611003	W8	2021	397.88
PFIZER 7541007	10611003	W12	2021	467.48
PFIZER 7541007	10611003	W14	2021	648.44
PFIZER 7541007	10611003	W16	2021	345.68
PFIZER 7541007	10611003	W20	2021	345.68
PFIZER 7541007	10611003	W24	2021	397.88
PFIZER 7541007	10611003	W28	2021	345.68
PFIZER 7541007	10611003	W32	2021	345.68
PFIZER 7541007	10611003	W36	2021	618.28
PFIZER 7541007	10611003	W40	2021	345.68
PFIZER 7541007	10611003	W44	2021	345.68
PFIZER 7541007	10611003	W48	2021	345.68
PFIZER 7541007	10611003	W52	2021	345.68
PFIZER 7541007	10611003	W56	2021	345.68
PFIZER 7541007	10611004	SCREENING	2021	779.5
PFIZER 7541007	10611004	W0	2021	530.12
PFIZER 7541007	10611004	W4	2021	467.48
PFIZER 7541007	10611004	W8	2021	397.88
PFIZER 7541007	10611004	W12	2021	467.48
PFIZER 7541007	10611004	W14	2021	648.44
PFIZER 7541007	10611004	W16	2021	345.68
PFIZER 7541007	10611004	W20	2021	345.68
PFIZER 7541007	10611004	W24	2021	397.88
PFIZER 7541007	10611004	W28	2021	345.68
PFIZER 7541007	10611004	W32	2021	345.68
PFIZER 7541007	10611004	W36	2021	618.28
PFIZER 7541007	10611004	W40	2021	345.68
PFIZER 7541007	10611004	W44	2021	345.68
PFIZER 7541007	10611004	W48	2021	345.68
PFIZER 7541007	10611004	W52	2021	345.68
PFIZER 7541007	10611004	W56	2021	345.68
PFIZER 7541007	10611004	SCREENING	2020	779.5
PFIZER 7541007	10611004	W0	2020	530.12
PFIZER 7541007	10611004	W4	2021	467.48
PFIZER 7541007	10611004	W8	2021	397.88
PFIZER 7541007	10611004	W12	2021	467.48
PFIZER 7541007	10611004	W14	2021	648.44
PFIZER 7541007	10611004	W16	2021	345.68
PFIZER 7541007	10611004	W20	2021	345.68
PFIZER 7541007	10611004	W24	2021	397.88
PFIZER 7541007	10611004	W28	2021	345.68
PFIZER 7541007	10611004	W32	2021	345.68
PFIZER 7541007	10611004	W36	2021	618.28
PFIZER 7541007	10611004	W40	2021	345.68
PFIZER 7541007	10611004	W44	2021	345.68
PFIZER 7541007	10611004	W48	2021	345.68
GILEAD GS-US-418-3898	14900205	SCREENING	2018	3635
GILEAD GS-US-418-3898	14900205	W0	2018	985
GILEAD GS-US-418-3898	14900205	W2	2018	702
GILEAD GS-US-418-3898	14900205	W4	2019	856
GILEAD GS-US-418-3898	14900205	W6	2019	702
GILEAD GS-US-418-3898	14900205	W10	2019	995
GILEAD GS-US-418-3898	14900204	SCREENING	2018	3635
GILEAD GS-US-418-3898	14900204	W0	2018	985
GILEAD GS-US-418-3898	14900204	W2	2018	702
GILEAD GS-US-418-3898	14900204	W4	2019	856
GILEAD GS-US-418-3898	14900204	W4 US	2019	856
GILEAD GS-US-418-3898	14900204	W6	2019	702
GILEAD GS-US-418-3898	14900204	W10	2019	995
GILEAD GS-US-418-3898	14900201	SCREENING	2018	3635
GILEAD GS-US-418-3898	14900201	W0	2018	985
GILEAD GS-US-418-3898	14900201	W2	2018	702
GILEAD GS-US-418-3898	14900201	W4	2018	856
GILEAD GS-US-418-3898	14900201	UNS	2018	856
GILEAD GS-US-418-3898	14900201	W6	2018	702
GILEAD GS-US-418-3898	14900201	W10	2019	995
GILEAD GS-US-418-3899	32617	W0	2019	1089
GILEAD GS-US-418-3899	32617	W2	2019	654
GILEAD GS-US-418-3899	32617	W4	2019	747
GILEAD GS-US-418-3899	32617	W12	2019	747
GILEAD GS-US-418-3899	32617	W24	2019	850
GILEAD GS-US-418-3899	32617	W36	2019	747
GILEAD GS-US-418-3899	32617	W48	2020	985
GILEAD GS-US-418-3899	32617	W60	2020	747
GILEAD GS-US-418-3899	32617	W72	2020	850
GILEAD GS-US-418-3899	32617	W84	2020	850
GILEAD GS-US-418-3899	32617	W88	2021	61
GILEAD GS-US-418-3899	32617	W108	2021	747
GILEAD GS-US-418-3899	32617	W120	2021	850
GILEAD GS-US-418-3899	32617	W132	2021	747
GILEAD GS-US-418-3899	32617	W144	2021	1020
GILEAD GS-US-418-3899	32593	W0	2019	1089
GILEAD GS-US-418-3899	32593	W2	2019	654
GILEAD GS-US-418-3899	32593	W4	2019	747
GILEAD GS-US-418-3899	32593	W12	2019	747
GILEAD GS-US-418-3899	32593	W24	2019	850
GILEAD GS-US-418-3899	32593	W36	2019	747
GILEAD GS-US-418-3899	32593	W48	2020	985
GILEAD GS-US-418-3899	32593	W60	2020	747
GILEAD GS-US-418-3899	32593	W72	2020	850
GILEAD GS-US-418-3899	32593	W84	2020	850
GILEAD GS-US-418-3899	32593	W96	2021	985
GILEAD GS-US-418-3899	32593	W120	2021	850
GILEAD GS-US-418-3899	32593	W132	2021	747
GILEAD GS-US-418-3899	32593	W144	2021	1020
GILEAD GS-US-418-3899	33613	W0	2019	1089
GILEAD GS-US-418-3899	33613	W2	2019	654
GILEAD GS-US-418-3899	33613	W4	2019	747
GILEAD GS-US-418-3899	33613	W12	2019	747
GILEAD GS-US-418-3899	33613	W24	2019	850
GILEAD GS-US-418-3899	33613	W36	2019	747
GILEAD GS-US-418-3899	33613	W48	2020	985
GILEAD GS-US-418-3899	33613	W60	2020	747
GILEAD GS-US-418-3899	33613	W72	2020	850
GILEAD GS-US-418-3899	33613	W84	2020	850
GILEAD GS-US-418-3899	33613	W96	2021	985
GILEAD GS-US-418-3899	33613	W120	2021	850
GILEAD GS-US-418-3899	33613	W132	2021	747
GILEAD GS-US-418-3899	33613	W144	2021	1020
GILEAD GS-US-418-3899	33613	W156	2021	581
GILEAD GS-US-418-3895	1490303	screening	2019	1089
GILEAD GS-US-418-3895	1490303	W0	2019	654
GILEAD GS-US-418-3895	1490303	W2	2019	747
GILEAD GS-US-418-3895	1490303	W4	2019	747
GILEAD GS-US-418-3895	1490303	W6	2019	850
GILEAD GS-US-418-3895	1490303	W10	2019	850
GILEAD GS-US-418-3895	1490303	EARLY TERM	2020	985
GILEAD GS-US-418-3895	14900304	screening	2019	1089
GILEAD GS-US-418-3895	14900304	W0	2019	654
GILEAD GS-US-418-3895	14900304	W2	2019	747
GILEAD GS-US-418-3895	14900304	W4	2019	747
GILEAD GS-US-418-3895	14900304	W6	2019	850
GILEAD GS-US-418-3895	14900304	W10	2019	850
RPC01-3201	26890001	SCREENING	2020	779.5
RPC01-3201	26890001	W0	2020	530.12
RPC01-3201	26890001	W4	2020	467.48
RPC01-3201	26890001	W8	2020	397.88
RPC01-3201	26890001	W12	2021	467.48
RPC01-3201	26890002	SCREENING	2020	779.5
RPC01-3201	26890002	W0	2020	530.12
RPC01-3201	26890002	W4	2020	467.48
RPC01-3201	26890002	W8	2020	397.88
RPC01-3201	26890002	W12	2021	467.48
RPC01-3201	26890002	W48	2021	345.68
RPC01-3201	26890001	SCREENING	2020	779.5
RPC01-3201	26890001	W0	2020	530.12
RPC01-3201	26890001	W4	2020	467.48
RPC01-3201	26890001	W8	2020	397.88
RPC01-3201	26890001	W12	2021	467.48
RPC01-3201	26890002	SCREENING	2020	779.5
RPC01-3201	26890002	W0	2020	530.12
RPC01-3201	26890002	W4	2020	467.48
RPC01-3201	26890002	W8	2020	397.88
RPC01-3201	26890002	W12	2021	467.48
RPC01-3201	26890002	W48	2021	345.68
ARENA 301	301-40021-001	SCREENING	2020	815
ARENA 301	301-40021-001	DAY 1	2020	820
ARENA 301	301-40021-001	W2	2020	887
ARENA 301	301-40021-001	W4	2020	405
ARENA 301	301-40021-001	W8	2020	887
ARENA 301	301-40021-001	W12	2020	820
ARENA 302	302-40021-001	SCREENING	2021	815
ARENA 302	302-40021-001	DAY 1	2021	820
ARENA 302	302-40021-001	W2	2021	887
ARENA 302	302-40021-001	W4	2021	405
ARENA 302	302-40021-001	W8	2021	887
ARENA 302	302-40021-001	W12	2021	820
ARENA 303	301-40021-001	SCREENING	2021	815
ARENA 303	301-40021-001	DAY 1	2021	820
ARENA 303	301-40021-001	W2	2021	887
ARENA 303	301-40021-001	W4	2021	405
ARENA 303	301-40021-001	W8	2021	887
ARENA 303	301-40021-001	W12	2021	820
ARENA 303	301-40021-002	SCREENING	2021	815
ARENA 303	301-40021-002	DAY 1	2021	820
ARENA 303	301-40021-002	W2	2021	887
ARENA 303	301-40021-002	W4	2021	405
ARENA 303	301-40021-002	W8	2021	887
ARENA 303	301-40021-002	W12	2021	820
SATISFACTION	121001	V1	2021	754
SATISFACTION	121001	V2	2021	406
SATISFACTION	121002	V1	2021	754
SATISFACTION	121002	V2	2021	406
SATISFACTION	121003	V1	2021	754
SATISFACTION	121003	V2	2021	406
SATISFACTION	121004	V1	2021	754
SATISFACTION	121004	V2	2021	406
SATISFACTION	121005	V1	2021	754
SATISFACTION	121005	V2	2021	406
SATISFACTION	121006	V1	2021	754
SATISFACTION	121006	V2	2021	406
SATISFACTION	121007	V1	2021	754
SATISFACTION	121007	V2	2021	406
SATISFACTION	121008	V1	2021	754
SATISFACTION	121008	V2	2021	406
SATISFACTION	121009	V1	2021	754
SATISFACTION	121009	V2	2021	406
SATISFACTION	121010	V1	2021	754
SATISFACTION	121010	V2	2021	406
SATISFACTION	121011	V1	2021	754
SATISFACTION	121011	V2	2021	406
SATISFACTION	121012	V1	2021	754
SATISFACTION	121012	V2	2021	406
SATISFACTION	121013	V1	2021	754
SATISFACTION	121013	V2	2021	406
SATISFACTION	121014	V1	2021	754
SATISFACTION	121014	V2	2021	406
SATISFACTION	121015	V1	2021	754
SATISFACTION	121015	V2	2021	406

## Sheet: Direct and personnel costs
Operating Statement chapters	Operating statement type	Amount
730.105.00110-00280; 730.106.00110-00280; 760.100.00005	Indirect personnell costs	1.10096e+06
730.105.00110-00280; 730.106.00110-00280; 760.100.00005	Indirect personnell costs	0
712.105.00005-00015-00020-00045-00330-00335-00350-00355	Indirect personnell costs	203111
712.100.00010-00020	Environmental costs	921354
712.100.00010-00020	Environmental costs	0
721.100.00085	Environmental costs	270983
712.100.00035	Environmental costs	495364
712.100.00075	Environmental costs	57112.7
700.105.00025	Overhead costs	51726.1
712.100.00175	Overhead costs	7917.88
712.100.00025	Overhead costs	34859.1
718.100.00030	Overhead costs	3757.71
733.105.00040; 733.105.00043	Overhead costs	371665
712.100.00170	Overhead costs	98781.9
712.100.00170	Overhead costs	0
712.100.00158	Overhead costs	53497.4
712.100.00158	Overhead costs	0
712.100.00158	Personnel assistance costs	0
712.100.00041	Personnel assistance costs	40977.2
712.100.00041	Personnel assistance costs	0
733.100.00005/000015	Operative costs	140494
733.100.00065/00075	Operative costs	49936.5
733.100.00065/00075	Operative costs	0
733.100.00080	Operative costs	13190.8
733.100.00080	Operative costs	0
712.100.00145	Business trips personnel costs	4614.91
712.100.00145	Business trips personnel costs	0
712.100.00145	Personnel training costs	0
712.100.00005	Personnel training costs	41861.4
712.100.00005	Overhead costs	0
715.100.00005	Overhead costs	21020.6
715.100.00005	Overhead costs	0
715.100.00020	Research and development devices maintainance costs	1.35072e+06
712.100.00060	Research and development devices maintainance costs	385807
712.100.00060	NHS Production in one year (2021)	1.74592e+07
